# Supplementary material for: Brassinazole Resistant 1 Activity Is Organ-Specific and Genotype-Dependent in Barley Seedlings
Source: Int J Mol Sci. 2021 Dec 17;22(24):13572. doi: 10.3390/ijms222413572 (PMC8706524; doi:10.3390/ijms222413572)
Supplement: Supplementary file 1 [file ijms-22-13572-s001.zip]

Archive with 2 entries (2 files):
- Supplementary Material - Figures S1-3, Table S1.pdf
- Table S2.xlsx
