# Supplementary material for: Brassinazole Resistant 1 Activity Is Organ-Specific and Genotype-Dependent in Barley Seedlings
Source: Int J Mol Sci. 2021 Dec 17;22(24):13572. doi: 10.3390/ijms222413572 (PMC8706524; doi:10.3390/ijms222413572)
Supplement: Supplementary file 1 [file ijms-22-13572-s001.zip › Table S2.xlsx]

## Sheet: TableS2_A
Table S2A. Phenotypic and molecular traits of 5-days-old shoots and roots measured for the Golden Promise and Haruna Nijo cultivars. The asterisks indicate significant differences, revealed by the Student’s t-test for p < 0.05 (*); p < 0.01 (**), and p < 0.001 (***).
Phenotypical traits
		Shoot length [cm]	Root length [cm]	Shoot FW [mg]	Root FW [mg]	Shoot DW [mg]	Root DW [mg]	Shoot RWC [%]	Root RWC [%]	Shoot-to-root ratio (length) [r.u.]	Shoot-to-root ratio (FW) [r.u.]	Shoot-to-root ratio (DW) [r.u.]	Shoot-to-root ratio (RWC) [r.u.]
Golden Promise	Control	6,83±0,18	10,56±0,37	76,00±2,94	105,66±3,83	7,00±0,25	8,16±0,30	90,76±0,26	92,26±0,19	0,65±0,03	0,72±0,02	0,86±0,04	0,98±0,00
Golden Promise	EtOH 0.7%	6,75±0,13	8,60±0,41	79,83±3,78	93,16±5,77	7,16±0,30	7,66±0,49	91,00±0,12	91,77±0,09	0,79±0,03	0,86±0,01	0,94±0,02	0,99±0,00
Golden Promise	EBL 1 nM	6,78±0,13	10,16±0,57	78,66±2,77	97,00±4,67	6,83±0,30	8,16±0,16	91,32±0,15	91,52±0,25	0,67±0,03	0,81±0,02	0,83±0,02	0,99±0,00
Golden Promise	EBL 1 µM	6,41±0,01	5,16±0,62	80,66±1,94	54,16±2,78	7,50±0,22	5,33±0,33	90,70±0,17	90,11±0,45	1,32±0,13	1,50±0,06	1,42±0,06	1,00±0,00
Golden Promise	DMSO 0.7%	6,93±0,12	11,05±0,84	76,33±3,09	93,33±5,39	7,16±0,30	7,83±0,47	90,59±0,28	91,59±0,18	0,64±0,05	0,82±0,03	0,92±0,05	0,99±0,00
Golden Promise	Bikinin 10 µM	5,86±0,10	12,51±0,40	59,66±1,62	79,83±4,66	5,83±0,30	7,66±0,49	90,24±0,32	90,40±0,18	0,47±0,00	0,75±0,03	0,76±0,02	1,00±0,00
Golden Promise	Bikinin 50 µM	4,88±0,17	4,80±0,55	52,00±1,52	35,50±0,84	5,50±0,22	4,33±0,42	89,38±0,49	87,86±0,98	1,08±0,13	1,46±0,03	1,33±0,15	1,01±0,01
Golden Promise	Brz 10 µM	5,90±0,12	6,81±0,22	68,66±2,17	75,16±4,98	6,16±0,16	7,50±0,34	91,01±0,09	89,90±0,51	0,86±0,02	0,92±0,04	0,83±0,04	1,01±0,00
Golden Promise	Brz 50 µM	5,33±0,13	6,83±0,51	66,16±2,68	63,83±3,02	6,33±0,21	6,50±0,42	90,37±0,39	89,79±0,58	0,79±0,04	1,04±0,05	0,99±0,08	1,00±0,00
Haruna Nijo	Control	7,80±0,19	8,53±0,23	95,33±3,26	89,33±3,48	9,00±0,51	6,33±0,42	90,57±0,35	92,93±0,28	0,91±0,03	1,07±0,04	1,44±0,11	0,97±0,00
Haruna Nijo	EtOH 0.7%	8,83±0,28	9,15±0,61	112,33±6,64	84,50±3,89	10,00±0,57	6,33±0,33	91,08±0,19	92,51±0,09	0,98±0,04	1,32±0,03	1,58±0,04	0,98±0,00
Haruna Nijo	EBL 1 nM	8,56±0,40	9,53±0,45	105,66±11,66	87,00±8,52	9,00±0,96	7,33±0,42	91,47±0,19	91,42±0,33	0,89±0,02	1,21±0,05	1,21±0,08	1,00±0,00
Haruna Nijo	EBL 1 µM	10,05±0,30	7,08±0,21	117,00±6,51	59,66±4,76	10,33±0,61	5,00±0,51	91,16±0,18	91,66±0,35	1,42±0,03	1,98±0,07	2,12±0,13	0,99±0,00
Haruna Nijo	DMSO 0.7%	8,83±0,38	9,30±0,63	101,66±7,43	85,33±6,08	9,33±0,76	6,50±0,61	90,84±0,11	92,43±0,20	0,95±0,03	1,19±0,05	1,45±0,09	0,98±0,00
Haruna Nijo	Bikinin 10 µM	8,93±0,37	12,13±0,74	107,50±7,19	96,66±7,99	10,00±0,81	7,66±0,80	90,73±0,20	92,10±0,34	0,74±0,03	1,13±0,07	1,34±0,11	0,99±0,00
Haruna Nijo	Bikinin 50 µM	8,61±0,21	7,36±0,33	103,00±5,6	49,16±4,14	9,33±0,55	4,66±0,49	90,93±0,29	90,50±0,60	1,18±0,05	2,13±0,13	2,07±0,16	0,99±0,00
Haruna Nijo	Brz 10 µM	7,22±0,09	8,20±0,15	82,20±0,83	66,20±3,88	6,80±0,30	6,80±0,30	91,74±0,29	89,44±1,05	0,88±0,02	1,26±0,09	1,00±0,00	1,02±0,00
Haruna Nijo	Brz 50 µM	6,55±0,16	8,85±0,52	80,00±3,93	64,66±6,61	7,50±0,42	7,16±0,47	90,62±0,30	88,53±0,92	0,75±0,04	1,28±0,09	1,05±0,04	1,02±0,03
Genes expression [relative expression]
	Shoot													Root
		DWF4	BRI1	BAK1	BSU1	GSK1.1	GSK1.2	GSK1.3	GSK2.1	GSK2.2	GSK3.1	GSK4.1	BZR1	DWF4	BRI1	BAK1	BSU1	GSK1.1	GSK1.2	GSK1.3	GSK2.1	GSK2.2	GSK3.1	GSK4.1	BZR1
Golden Promise	Control	0,0008±0	0,15±0,02	0,0076±0	0,05±0	0,17±0,01	0,21±0,01	0,21±0,01	0,34±0,03	0,09±0	0,06±0	0,06±0	0,0011±0	0,0015±0	0,21±0,01	0,0069±0	0,04±0	0,43±0,02	0,22±0,01	0,21±0,01	0,19±0,01	0,08±0	0,04±0	0,03±0	0,006±0
Golden Promise	EtOH 0.7%	0,0008±0	0,15±0	0,0083±0	0,05±0	0,25±0,01	0,29±0,01	0,23±0,01	0,39±0,02	0,11±0	0,08±0	0,07±0	0,0009±0	0,0006±0	0,17±0	0,0058±0	0,04±0	0,43±0,02	0,19±0	0,21±0	0,17±0	0,08±0	0,03±0	0,03±0	0,0079±0
Golden Promise	EBL 1 nM	0,0008±0	0,13±0,01	0,0078±0	0,05±0	0,24±0,01	0,24±0,02	0,24±0,01	0,34±0,01	0,09±0	0,07±0	0,08±0	0,0014±0	0,0007±0	0,17±0,01	0,0062±0	0,03±0	0,37±0,05	0,2±0,01	0,18±0,01	0,17±0,01	0,07±0	0,03±0	0,03±0	0,0076±0
Golden Promise	EBL 1 µM	0,0004±0	0,08±0,01	0,0064±0	0,03±0	0,14±0	0,21±0	0,21±0	0,3±0,01	0,06±0	0,06±0	0,05±0	0,0008±0	0±0	0,06±0	0,0036±0	0,03±0	0,31±0,03	0,13±0,01	0,13±0	0,13±0	0,05±0	0,02±0	0,02±0	0,0046±0
Golden Promise	DMSO 0.7%	0,0007±0	0,17±0,03	0,0081±0	0,05±0	0,2±0,01	0,27±0,01	0,23±0,01	0,38±0,02	0,1±0	0,07±0,01	0,09±0	0,0009±0	0,0004±0	0,16±0	0,006±0	0,04±0	0,4±0	0,2±0,01	0,19±0,01	0,18±0	0,07±0	0,03±0	0,04±0	0,0051±0
Golden Promise	Bikinin 10 µM	0,0009±0	0,15±0	0,0077±0	0,05±0	0,25±0,02	0,27±0,01	0,2±0	0,4±0	0,11±0	0,07±0	0,08±0	0,0016±0	0,0001±0	0,11±0	0,0054±0	0,03±0	0,36±0,01	0,18±0	0,15±0,01	0,14±0	0,07±0	0,03±0	0,03±0	0,0038±0
Golden Promise	Bikinin 50 µM	0,0003±0	0,12±0,01	0,0097±0	0,04±0	0,18±0,02	0,28±0,03	0,18±0	0,29±0,01	0,07±0,01	0,06±0	0,06±0	0,0015±0	0±0	0,06±0	0,0035±0	0,02±0	0,27±0,04	0,11±0,01	0,11±0,02	0,1±0,02	0,04±0	0,02±0	0,02±0	0,0021±0
Golden Promise	Brz 10 µM	0,0016±0	0,16±0,01	0,0086±0	0,05±0	0,22±0,03	0,27±0,01	0,19±0,01	0,39±0,03	0,11±0,02	0,07±0	0,08±0	0,0016±0	0,0019±0	0,2±0,01	0,0074±0	0,03±0	0,42±0,07	0,22±0,03	0,19±0,03	0,16±0,03	0,07±0,01	0,04±0	0,03±0	0,0078±0
Golden Promise	Brz 50 µM	0,0013±0	0,15±0,02	0,01±0	0,05±0	0,2±0,01	0,32±0,04	0,21±0,02	0,34±0,01	0,11±0	0,07±0,01	0,07±0	0,0007±0	0,0007±0	0,11±0,01	0,0054±0	0,02±0	0,3±0,03	0,15±0,03	0,12±0	0,11±0,01	0,05±0	0,03±0	0,01±0	0,0028±0
Haruna Nijo	Control	0,0006±0	0,14±0,01	0,01±0	0,03±0	0,26±0,02	0,23±0	0,13±0,01	0,26±0,03	0,06±0	0,05±0	0,04±0,01	0,0004±0	0,0007±0	0,12±0	0,03±0	0,04±0	0,29±0,02	0,2±0	0,14±0,01	0,23±0,01	0,11±0	0,04±0	0,04±0	0,0021±0
Haruna Nijo	EtOH 0.7%	0,0007±0	0,16±0,02	0,02±0	0,04±0	0,26±0,03	0,21±0,04	0,14±0,01	0,28±0,03	0,07±0	0,07±0,01	0,06±0,01	0,0006±0	0,0009±0	0,14±0	0,03±0	0,04±0	0,28±0	0,22±0	0,19±0,01	0,24±0	0,09±0,01	0,04±0	0,04±0	0,0016±0
Haruna Nijo	EBL 1 nM	0,001±0	0,15±0,01	0,02±0	0,03±0	0,22±0	0,19±0	0,13±0,01	0,26±0,03	0,06±0	0,05±0	0,04±0	0,0005±0	0,0018±0	0,14±0	0,03±0	0,04±0	0,27±0,03	0,22±0	0,16±0,02	0,22±0,03	0,1±0,01	0,04±0	0,03±0	0,0018±0
Haruna Nijo	EBL 1 µM	0,0001±0	0,07±0	0,02±0	0,03±0	0,21±0,01	0,19±0,01	0,13±0,01	0,25±0,01	0,05±0	0,04±0	0,04±0	0,0004±0	0,0001±0	0,03±0	0,01±0	0,03±0	0,21±0	0,17±0	0,11±0	0,19±0,01	0,07±0	0,02±0	0,05±0	0,0022±0
Haruna Nijo	DMSO 0.7%	0,0005±0	0,12±0,01	0,02±0	0,03±0	0,19±0	0,18±0	0,13±0	0,25±0	0,05±0	0,04±0	0,04±0	0,0005±0	0,0008±0	0,14±0,01	0,03±0	0,04±0	0,27±0,02	0,21±0	0,17±0	0,23±0	0,1±0	0,04±0	0,04±0	0,0017±0
Haruna Nijo	Bikinin 10 µM	0,0005±0	0,11±0	0,02±0	0,03±0	0,23±0	0,19±0	0,12±0	0,26±0	0,06±0	0,04±0	0,04±0	0,0004±0	0,0006±0	0,11±0	0,02±0	0,03±0	0,23±0	0,18±0	0,15±0,01	0,21±0,01	0,08±0	0,03±0	0,04±0	0,0016±0
Haruna Nijo	Bikinin 50 µM	0,0006±0	0,13±0	0,02±0	0,03±0	0,22±0,01	0,22±0	0,12±0	0,23±0	0,05±0	0,04±0	0,04±0	0,0005±0	0±0	0,07±0	0,02±0	0,03±0	0,25±0,01	0,16±0	0,14±0	0,18±0	0,06±0	0,03±0	0,04±0	0,0018±0
Haruna Nijo	Brz 10 µM	0,001±0	0,13±0,02	0,02±0	0,04±0	0,23±0,02	0,2±0,01	0,1±0,01	0,23±0,02	0,06±0	0,05±0	0,05±0	0,0004±0	0,0039±0	0,17±0	0,03±0	0,04±0	0,33±0	0,22±0,02	0,18±0,03	0,22±0	0,11±0,01	0,04±0	0,04±0	0,0024±0
Haruna Nijo	Brz 50 µM	0,0012±0	0,14±0	0,02±0	0,03±0	0,22±0,01	0,19±0,01	0,11±0	0,25±0,01	0,06±0	0,04±0	0,04±0	0,0004±0	0,0029±0	0,16±0	0,03±0	0,04±0	0,29±0,01	0,19±0,01	0,19±0,02	0,22±0,01	0,09±0	0,04±0	0,04±0	0,0022±0

## Sheet: TableS2_B
Table S2. Phenotypic and molecular traits of 5-days-old shoots and roots measured (NT; EtOH; and DMSO) for the Golden Promise and Haruna Nijo cultivars. The asterisks indicate significant differences, revealed by the Student’s t-test for p < 0.05 (*); p < 0.01 (**), and p < 0.001 (***).
Phenotypical traits
		Shoot length [cm]	Root length [cm]	Shoot FW [mg]	Root FW [mg]	Shoot DW [mg]	Root DW [mg]	Shoot RWC [%]	Root RWC [%]	Shoot-to-root ratio (length) [r.u.]	Shoot-to-root ratio (FW) [r.u.]	Shoot-to-root ratio (DW) [r.u.]	Shoot-to-root ratio (RWC) [r.u.]
Golden Promise	NT	6,83±0,18	10,56±0,37	76,00±2,94	105,66±3,83	7,00±0,25	8,16±0,30	90,76±0,26	92,26±0,19	0,65±0,03	0,72±0,02	0,86±0,04	0,98±0,00
Golden Promise	EtOH 0.7%	6,75±0,13	8,60±0,41**	79,83±3,78	93,16±5,77	7,16±0,30	7,66±0,49	91,00±0,12	91,77±0,09*	0,79±0,03**	0,86±0,01**	0,94±0,02	0,99±0,00*
Golden Promise	DMSO 0.7%	6,93±0,12	11,05±0,84	76,33±3,09	93,33±5,39	7,16±0,30	7,83±0,47	90,59±0,28	91,59±0,18*	0,64±0,05	0,82±0,03*	0,92±0,05	0,99±0,00
Haruna Nijo	NT	7,80±0,19	8,53±0,23	95,33±3,26	89,33±3,48	9,00±0,51	6,33±0,42	90,57±0,35	92,93±0,28	0,91±0,03	1,07±0,04	1,44±0,11	0,97±0,00
Haruna Nijo	EtOH 0.7%	8,83±0,28*	9,15±0,61	112,33±6,64*	84,50±3,89	10,00±0,57	6,33±0,33	91,08±0,19	92,51±0,09	0,98±0,04	1,32±0,03***	1,58±0,04	0,98±0,00**
Haruna Nijo	DMSO 0.7%	8,83±0,38*	9,30±0,63	101,66±7,43	85,33±6,08	9,33±0,76	6,50±0,61	90,84±0,11	92,43±0,20	0,95±0,03	1,19±0,05	1,45±0,09	0,98±0,00**
Genes expression [relative expression]
	Shoot													Root
		DWF4	BRI1	BAK1	BSU1	GSK1.1	GSK1.2	GSK1.3	GSK2.1	GSK2.2	GSK3.1	GSK4.1	BZR1	DWF4	BRI1	BAK1	BSU1	GSK1.1	GSK1.2	GSK1.3	GSK2.1	GSK2.2	GSK3.1	GSK4.1	BZR1
Golden Promise	NT	0,0008±0	0,15±0,02	0,0076±0	0,05±0	0,17±0,01	0,21±0,01	0,21±0,01	0,34±0,03	0,09±0	0,06±0	0,06±0	0,0011±0	0,0015±0	0,21±0,01	0,0069±0	0,04±0	0,43±0,02	0,22±0,01	0,21±0,01	0,19±0,01	0,08±0	0,04±0	0,03±0	0,006±0
Golden Promise	EtOH 0.7%	0,0008±0	0,15±0	0,0083±0	0,05±0	0,25±0,01*	0,29±0,01*	0,23±0,01	0,39±0,02	0,11±0	0,08±0	0,07±0	0,0009±0	0,0006±0**	0,17±0*	0,0058±0	0,04±0	0,43±0,02	0,19±0	0,21±0	0,17±0	0,08±0	0,03±0*	0,03±0	0,0079±0
Golden Promise	DMSO 0.7%	0,0007±0	0,17±0,03	0,0081±0	0,05±0	0,2±0,01	0,27±0,01	0,23±0,01	0,38±0,02	0,1±0	0,07±0,01	0,09±0	0,0009±0	0,0004±0***	0,16±0*	0,006±0	0,04±0	0,4±0	0,2±0,01	0,19±0,01	0,18±0	0,07±0*	0,03±0*	0,04±0*	0,0051±0
Haruna Nijo	NT	0,0006±0	0,14±0,01	0,01±0	0,03±0	0,26±0,02	0,23±0	0,13±0,01	0,26±0,03	0,06±0	0,05±0	0,04±0,01	0,0004±0	0,0007±0	0,12±0	0,03±0	0,04±0	0,29±0,02	0,2±0	0,14±0,01	0,23±0,01	0,11±0	0,04±0	0,04±0	0,0021±0
Haruna Nijo	EtOH 0.7%	0,0007±0	0,16±0,02	0,02±0*	0,04±0	0,26±0,03	0,21±0,04	0,14±0,01	0,28±0,03	0,07±0	0,07±0,01	0,06±0,01	0,0006±0	0,0009±0**	0,14±0	0,03±0	0,04±0	0,28±0	0,22±0	0,19±0,01	0,24±0	0,09±0,01	0,04±0	0,04±0	0,0016±0
Haruna Nijo	DMSO 0.7%	0,0005±0	0,12±0,01	0,02±0*	0,03±0	0,19±0	0,18±0*	0,13±0	0,25±0	0,05±0	0,04±0	0,04±0	0,0005±0	0,0008±0	0,14±0,01	0,03±0	0,04±0	0,27±0,02	0,21±0	0,17±0	0,23±0	0,1±0	0,04±0	0,04±0	0,0017±0
